# Supplementary material for: Unsupervised Reference Modeling of Nanopore Signals for DNA/RNA Modification Detection
Source: Genes (Basel). 2026 Apr 29;17(5):525. doi: 10.3390/genes17050525 (PMC13205325; doi:10.3390/genes17050525)
Supplement: Supplementary file 1 [file genes-17-00525-s001.zip]

Archive with 1 entries (1 files):
- genes-4204679-supplementary.pdf
